# Supplementary material for: Preparation and Adsorption Properties of Lignin/Cellulose Hydrogel
Source: Materials (Basel). 2023 Jun 8;16(12):4260. doi: 10.3390/ma16124260 (PMC10303385; doi:10.3390/ma16124260)
Supplement: Supplementary file 1 [file materials-16-04260-s001.zip]

Archive with 1 entries (1 files):
- materials-2376599-supplementary.pdf
